# Supplementary material for: The Drosophila histone methyltransferase SET1 coordinates multiple signaling pathways in regulating male germline stem cell maintenance and differentiation
Source: Development. 2024 Aug 9;151(15):dev202729. doi: 10.1242/dev.202729 (PMC11369688; doi:10.1242/dev.202729)
Supplement: Table S1. — nanos-Gal4 driven Control RNAi data nanos-Gal4 driven set1 RNAi data nos-Gal4, tub-Gal80ts driven Control RNAi data nos-Gal4, tub-Gal80ts driven set1 RNAi data tj-Gal4 driven RNAi data bam-Gal4 driven RNAi data nos-Gal4, bam-Gal80 driven RNAi data Genetic interaction data [file develop-151-202729-TableS1.xlsx]

## Sheet: nanos-Gal4 driven Control RNAi 
nanos-Gal4 driven Control RNAi
Testis #	L3	Day 0	Day 1	Day 3	Day 5	Day 7
1	15	11	7	12	11	9
2	15	12	11	14	8	12
3	16	11	13	9	14	13
4	13	15	12	11	8	8
5	16	18	9	10	13	12
6	15	10	12	14	11	7
7	15	11	11	11	15	13
8	10	14	11	12	11	9
9	11	15	8	14	9	13
10	11	14	13	12	13	11
11	13	14	13	13	12	11
12	13	12	12	10	10	10
13	14	14	13	15	9	11
14	12	14	10	13	14	11
15	12	10	7	14	12	14
16	13	10	13	11	18	7
17	12	12	10	7	12	12
18	11	13	15	15	15	12
19	13	15	12	12	17	14
20	8	13	11	13	15	12
21	13	12	13	12	12	9
22	16	15	11	15	13	10
23	15	11	12	14	9	11
24	16	11	15	12	11	11
25	12	13	11	11	13	8
26	12	13	12	13	11	13
27	11	11	9	9	10	12
28	13	14	12	15	8	9
29	15	13	11	10	8	11
30	13	15	8	9	9
31	11	10	11		10
32	9	10	13
33	15	10	11
34	11	14	10
35	12	14	10
36	13		9
37	11		9
38	12		9
39			16
40			9

## Sheet: nanos-Gal4 driven set1 RNAi
nanos-Gal4 driven set1 RNAi
Testis #	L3	Day 0	Day 1	Day 3	Day 5	Day 7
1	12	4	7	7	19	6
2	10	6	2	7	9	10
3	10	6	5	4	9	9
4	10	6	12	12	7	10
5	11	10	9	17	10	7
6	10	4	12	10	8	6
7	9	11	7	10	6	6
8	11	9	6	9	5	16
9	10	12	9	8	8	7
10	12	10	8	7	5	9
11	11	8	7	17	9	4
12	9	3	18	14	5	7
13	14	14	4	11	5	8
14	11	9	9	9	15	14
15	9	5	10	10	7	10
16	9	6	5	10	16	8
17	9	10	9	8	16	10
18	10	10	2	9	9	11
19	12	4	11	15	7	9
20	11	11	7	10	9	9
21	7	7	7	14	11	14
22	8	5	7	4	11	16
23	12	11	9	8	13	12
24	12	7	6	8	8	10
25	10	8	5	12	9	5
26	9	11	7	11	9	23
27	8	13	12	9	9	6
28	11	10	5	10	10	5
29	8	12	14	12	14	7
30	9	6	8	7	13	12
31	14	8	8	7	8	6
32	12	10	10	7	8	6
33	13	8	5	3	12	8
34	10	9	6		16	5
35	9	12			9	5
36	13	6			6	6
37	10	6			15	7
38	12	2			12	13
39	10	7			16	6
40	10	4			8
41	10	3
42	11	6
43	12	6
44	12	5
45	12	3
46	9	3
47	9	5
48		7
49		5
50		2
51		3

## Sheet: tub-Gal80ts driven Control RNAi
tub-Gal80ts driven Control RNAi
Testis #	Day 0	Day 7	Day 14	Day 21	Day 28
1	7	11	9	10	9
2	7	13	12	10	12
3	9	14	14	12	10
4	9	15	13	9	12
5	12	11	12	13	10
6	7	11	14	12	11
7	10	12	18	13	13
8	12	10	13	12	8
9	8	14	12	14	12
10	7	15	11	13	16
11	8	11	13	8	9
12	7	16	14	12	8
13	12	12	11	9	9
14	7	15	7	9	3
15	7	10	11	12	11
16	8	10	10	10	12
17	11	14	11	12	6
18	8	14	10	10	13
19	11	14	11	10	13
20	15	8	15	12	12
21	9	9	14	12	17
22	9	11	13	13	12
23	11	8	8	13	10
24	11	15	14	9	8
25	5	10	11	11	8
26	10	15	13	8	9
27	14	15	14	9	10
28	9	9	15	13	12
29	7	7	10	11	16
30	9	14	12	8	15
31		10	13		10
32					9

## Sheet: tub-Gal80ts driven set1 RNAi
tub-Gal80ts driven set1 RNAi
Testis #	Day 0	Day 7	Day 14	Day 21	Day 28
1	12	5	4	0	0
2	6	6	0	0	2
3	12	6	1	0	0
4	11	2	7	0	3
5	10	3	1	0	0
6	11	7	3	0	3
7	17	8	0	0	0
8	11	4	4	3	0
9	7	9	4	0	0
10	9	3	3	0	5
11	9	4	2	0	0
12	12	3	6	0	0
13	12	3	4	3	0
14	10	4	1	3	0
15	13	6	1	0	2
16	9	3	8	0	4
17	10	6	3	10	0
18	14	2	6	14	0
19	8	4	5	0	9
20	13	5	5	0	0
21	10	1	4	1	9
22	9	5	4	1	0
23	12		0	0	0
24	7		5	9	0
25	14		3	0	0
26	9		4	0	0
27	11		2	0
28	11		0	0
29	10		5
30	15		4
31	8		0
32	9		0
33	9		2
34	13
35	12

## Sheet: tj-Gal4 driven RNAi
tj-Gal4 driven RNAi
Testis #	Control RNAi	Set1 RNAi
1	11	10
2	6	9
3	9	9
4	5	7
5	2	8
6	7	9
7	7	10
8	12	8
9	9	6
10	8	3
11	5	13
12	7	9
13	6	6
14	3	12
15	6	10
16	5	8
17	10	12
18	10	7
19	6	10
20	7	9
21	7	13
22	7	10
23	9	10
24	8	10
25	6	9
26	11	11
27	9	11
28	10	12
29	5	11
30	10	12
31	12	7
32	10	10
33	12	12
34	5	7
35	13	9
36	6	11
37	6
38	5
39	5
40	7
41	6
42	5
43	5
44	12
45	11
46	9

## Sheet: bam-Gal4 driven RNAi
bam-Gal4 driven RNAi
Testis #	Control RNAi	Set1 RNAi
1	9	7
2	10	9
3	14	15
4	8	6
5	10	14
6	7	10
7	8	11
8	9	9
9	8	8
10	6	8
11	14	11
12	12	7
13	8	7
14	8	10
15	9	11
16	15	6
17	9	12
18	9	6
19	13	10
20	8	12
21	7	9
22	7	9
23	12	8
24	10	7
25	12	7
26	15	10
27	12	8
28	4	7
29	5	6
30	10	10
31	9	11
32		14
33		7
34		11
35		8
36		10
37		8
38		11
39		10
40		7
41		9
42		9
43		8
44		11
45		8
46		13
47		10
48		11
49		9
50		8

## Sheet: nos-Gal4, bam-Gal80 driven RNAi
nos-Gal4, bam-Gal80 driven RNAi
Testis #	Control RNAi	Set1 RNAi
1	7	6
2	8	7
3	9	7
4	11	6
5	8	7
6	4	7
7	8	8
8	7	6
9	11	6
10	8	7
11	8	6
12	8	4
13	9	6
14	5	6
15	6	2
16	8	5
17	8	4
18	7	6
19	10	8
20	8	6
21	7	5
22	8	3
23	8	9
24	7	4
25	9	5
26	6	7
27	8	6
28	6	6
29	5	8
30	8	7
31	7	6
32	4	6
33	9	6
34	7	6
35	7	11
36	7	5
37	5	3
38	8	2
39	7	2
40	7	4
41	7	6
42	7	1
43	5	4
44	7	3
45	11	3
46	5	3
47	4	3
48	7	3
49	5	4
50	8	3
51	7	6
52	12	6

## Sheet: genetic interaction
genetic interaction
Testis #	mad12/ +	tkv4/ +	stat92E06346/ +	nos> set1 RNAi	mad12/ +; nos> set1 RNAi	tkv4/ +; nos> set1 RNAi	nos> set1 RNAi; stat92E06346/ +
1	7	9	8	4	14	7	8
2	9	8	7	8	6	10	7
3	8	14	13	7	7	12	10
4	9	9	8	7	7	17	7
5	10	12	8	8	8	0	4
6	10	11	5	6	8	12	10
7	11	15	11	10	10	2	10
8	10	12	10	7	7	12	9
9	9	4	10	13	10	8	13
10	9	8	6	14	14	3	10
11	8	12	10	7	8	15	11
12	10	12	9	5	9	17	4
13	9	8	14	7	8	19	4
14	12	8	10	0	6	6	9
15	14	11	9	4	7	1	11
16	11	8	9	1	9	1	11
17	6	12	9	7	9	0	7
18	10	10	8	9	16	11	5
19	9	10	9	7	8	8	6
20	8	14	13	8	13	14	6
21	7	9	10	10	9	13	11
22	9	9	9	0	8	9	7
23	10	11	9	13	5	9	4
24	6	10	10	0	6	18	6
25	8	7	13	8	5	8	9
26	7	8	12	7	9	8	9
27	9	12	6	8	8	0	8
28	9	11	12	2	0	9	13
29	7	8	14	6	9	14	14
30	4	10	11	6	14	10	11
31	10	12	10	18	13	11	0
32	6	11	8	7	8	13	5
33	8	11	9	4	12	5	6
34	9	11	12	6	7	19	10
35	9	8	9	8	7	11	4
36	8	10	11	8	11	11	4
37	11	8	11	6	5	0	10
38	6	9	9	6	11	11	9
39	8	8	11	10	17	6
40	8	10	14	3	18
41	10	12		1	0
42	11	14		3	10
43	8	9		4	16
44	11	8		6
45	4	9		6
46	8			7
47	6			5
48	6			11
49	6			0
50	8			6
51	5			4
52	7			12
53	10			4
54	4			8
55	7			6
56	11			7
57				9
58				5
59				9
60				4
61				5
62				3
63				7
64				10
65				9
66				1
67				0
68				4
69				0
70				5
71				7
72				2
73				6
74				0
75				5
76				4
77				8
78				9
79				3
80				7
81				6
82				3
83				3
84				3
