# Supplementary material for: The Drosophila histone methyltransferase SET1 coordinates multiple signaling pathways in regulating male germline stem cell maintenance and differentiation
Source: Development. 2024 Aug 9;151(15):dev202729. doi: 10.1242/dev.202729 (PMC11369688; doi:10.1242/dev.202729)
Supplement: Table S2. — nanos-Gal4 driven Control RNAi data nanos-Gal4 driven set1 RNAi data nos-Gal4, tub-Gal80ts driven Control RNAi data nos-Gal4, tub-Gal80ts driven set1 RNAi data tj-Gal4 driven RNAi data bam-Gal4 driven RNAi data nos-Gal4, bam-Gal80 driven RNAi data [file develop-151-202729-TableS2.xlsx]

## Sheet: nanos-Gal4 driven Control RNAi 
nanos-Gal4 driven Control RNAi
Testis #	L3	Day 0	Day 1	Day 3	Day 5	Day 7
1	126.325	115.818	147.691	125.508	141.853	140.686
2	156.097	164.736	150.493	148.625	141.269	164.503
3	120.604	133.564	137.533	113.249	123.29	142.437
4	164.62	161.351	139.518	122.939	95.853	166.604
5	151.076	159.833	143.137	112.548	135.549	137.183
6	156.097	107.295	111.498	121.889	114.3	114.65
7	138.701	116.518	166.721	141.736	147.34	143.021
8	110.445	147.924	140.102	133.447	108.579	155.98
9	141.87	156.797	162.051	124.924	112.198	158.198
10	182.945	127.376	106.477	117.919	147.807	211.32
11	141.088	150.259	125.041	97.137	130.878	128.66
12	172.253	139.168	121.538	110.68	133.097	97.488
13	143.566	138.467	145.706	121.071	140.569	113.949
14	95.058	142.67	134.264	114.767	155.863	133.681
15	92.059	178.28	168.472	132.746	125.158	125.975
16	233.278	158.665	151.193	85.929	155.28	166.254
17	192.203	158.198	113.833	134.848	131.929	106.127
18	190.508	123.99	158.899	124.574	153.879	130.762
19	126.353	166.604	113.833	139.752	132.63	83.477
20	97.406	118.736	136.132	100.64	123.29	157.848
21	123.224	131.812	178.163	98.422	118.97	99.706
22	112.14	135.432	173.726	105.31	144.422	132.046
23	90.495	144.538	143.021	130.762	111.965	172.442
24	215.805	104.142	145.589	114.884	139.285	159.366
25	111.879	106.711	91.183	131.345	135.665	102.625
26	92.19	114.183	104.609	116.985	116.285	181.549
27	83.453	136.016	148.858	132.396	98.655	116.051
28	123.485	157.848	115.467	129.127	114.183	94.802
29	128.309	115.701	149.675	118.269	104.493	117.686
30	102.361	131.345	158.782	155.63	129.127
31	106.403	92.817	146.757		142.904
32	171.543	134.848	149.909
33	149.752	114.65	127.026
34	143.957	137.65	151.076
35	121.934	184.818	149.442
36	94.117		138
37	176.179		134.965
38	105.939		133.564
39			185.401
40			134.381

## Sheet: nanos-Gal4 driven set1 RNAi
nanos-Gal4 driven set1 RNAi
Testis #	L3	Day 0	Day 1	Day 3	Day 5	Day 7
1	127.376	171.858	242.843	289.077	225.914	133.33
2	251.366	146.873	476.697	269.579	160.3	280.32
3	152.01	172.209	488.372	571.966	227.549	638.514
4	139.051	208.868	274.249	190.772	288.26	396.255
5	155.747	204.082	236.305	217.975	616.215	284.757
6	108.345	424.976	193.224	410.849	227.315	411.666
7	157.731	210.853	237.006	281.721	161.351	217.975
8	125.041	195.092	228.833	234.437	316.98	159.249
9	144.305	198.828	318.615	195.559	207.467	340.914
10	165.979	194.158	202.097	289.777	268.996	127.609
11	130.048	159.599	161.117	207.117	296.432	295.615
12	209.56	181.315	216.341	292.112	185.985	165.904
13	164.125	250.432	263.158	257.787	204.549	134.381
14	121.239	173.376	185.401	276.818	264.792	315.93
15	158.793	239.691	252.65	210.27	219.493	325.089
16	105.244	179.797	270.163	194.041	189.254	126.559
17	124.948	147.691	129.594	625.671	195.092	419.138
18	166.906	203.498	211.204	171.858	377.925	658.946
19	133.757	200.579	297.95	221.945	427.544	671.321
20	158.561	188.32	205.833	383.062	239.924	457.433
21	158.329	205.016	211.554	192.523	162.168	345.118
22	145.116	196.376	190.655	205.366	597.184	278.569
23	150.679	197.077	159.132	227.782	211.32	594.849
24	106.171	208.518	139.401	179.797	583.874	310.793
25	242.478	152.594	288.61	313.361	305.422	623.92
26	177.802	180.381	222.295	266.544	189.488	263.742
27	108.489	238.64	310.559	381.194	97.838	371.854
28	245.491	222.762	181.082	258.488	232.219	223.813
29	154.62	188.67	211.554	175.127	288.843	506.468
30	143.957	197.427	172.792	278.219	592.164	270.513
31	173.629	140.686	201.747	310.793	411.666	256.153
32	137.234	168.005	162.401	222.412	93.284	259.072
33	198.897	110.097	177.346	230.234	136.599	266.777
34	277.945	198.828	217.742		156.564	340.681
35	137.002	237.239			397.772	255.686
36	223.469	132.396			249.732	366.95
37	265.427	234.554			256.62	533.555
38	179.193	200.112			195.092	158.665
39	293.709	189.488			184.701	266.193
40	245.028	158.899			659.179
41	256.387	242.61
42	119.384	140.686
43	137.466	186.452
44	162.965	158.315
45	155.547	109.63
46	131.902	191.122
47	192.87	175.478
48		206.884
49		186.102
50		199.762
51		143.254

## Sheet: tub-Gal80ts driven Control RNAi
tub-Gal80ts driven Control RNAi
Testis #	Day 0	Day 7	Day 14	Day 21	Day 28
1	103.092	68.767	184.117	154.813	52.188
2	129.828	96.904	85.345	102.508	121.422
3	106.828	99.356	112.198	96.437	91.65
4	83.01	76.472	183.3	85.112	91.883
5	107.995	114.183	93.051	183.767	113.249
6	83.01	111.614	130.178	94.218	97.254
7	92	110.213	115.234	90.949	115.584
8	85.696	98.772	148.158	144.071	109.163
9	95.269	74.487	100.873	77.056	75.188
10	105.427	113.949	93.751	93.284	132.513
11	115.934	86.746	148.741	74.254	125.858
12	131.112	98.889	111.147	102.741	86.863
13	112.548	107.061	82.193	94.919	90.015
14	76.122	109.279	138.818	76.005	103.792
15	78.691	99.356	117.919	81.96	125.741
16	69.234	114.066	162.635	100.406	103.675
17	100.406	162.868	146.173	154.696	136.599
18	104.376	133.914	132.98	87.914	164.386
19	78.107	108.812	112.899	185.635	101.574
20	83.361	111.848	110.447	95.97	128.31
21	97.721	89.548	139.051	103.325	128.66
22	111.965	131.462	84.762	115.234	107.645
23	93.401	108.579	106.477	119.203	120.254
24	117.802	117.452	103.909	82.076	82.31
25	77.29	112.665	108.579	114.183	115.467
26	76.005	126.325	122.122	84.645	74.371
27	111.498	159.599	84.411	99.706	113.482
28	103.325	98.538	130.528	98.655	127.142
29	81.026	94.335	94.452	91.767	131.696
30	91.183	132.396	102.858	113.949	113.132
31		97.021	123.173		88.965
32					153.295

## Sheet: tub-Gal80ts driven set1 RNAi 
tub-Gal80ts driven set1 RNAi
Testis #	Day 0	Day 7	Day 14	Day 21	Day 28
1	102.158	112.432	138.234	147.924	192.29
2	89.432	112.782	98.422	173.259	150.843
3	109.279	160.65	169.056	171.041	180.498
4	95.97	105.076	96.087	157.498	204.899
5	67.249	106.711	116.985	177.462	203.731
6	95.036	105.193	122.939	206.884	133.214
7	109.98	166.604	191.122	170.107	115.117
8	89.432	103.208	197.66	129.477	242.259
9	68.066	94.218	163.802	207.701	215.523
10	61.762	123.64	109.513	193.924	164.736
11	99.939	70.051	156.564	133.797	147.107
12	96.904	132.279	202.097	199.061	163.219
13	53.589	141.503	148.625	123.64	672.139
14	119.437	131.929	130.528	68.65	139.752
15	90.249	119.67	164.153	177.813	148.391
16	102.858	119.203	137.066	223.346	100.873
17	97.371	137.183	162.868	102.858	119.087
18	75.071	130.528	154.112	88.848	132.63
19	104.259	121.655	157.264	194.625	92.934
20	69.584	111.264	118.269	163.919	114.884
21	55.107	90.482	123.056	137.066	120.021
22	111.147	103.559	127.259	223.229	125.391
23	109.63		134.848	121.305	139.985
24	78.224		158.899	74.02	171.975
25	87.447		123.757	106.828	137.767
26	71.919		98.422	148.508	167.655
27	117.919		125.625	155.396
28	109.279		229.3	112.782
29	78.924		112.665
30	84.995		158.549
31	69		158.549
32	53.355		205.366
33	76.472		104.726
34	95.736
35	90.366

## Sheet: tj-Gal4 driven RNAi 
tj-Gal4 driven RNAi
Testis #	Control RNAi	Set1 RNAi
1	85.345	73.67
2	79.741	59.193
3	116.168	87.213
4	121.422	95.269
5	101.807	74.254
6	128.076	130.178
7	84.995	88.264
8	73.67	67.482
9	86.863	75.888
10	93.518	28.604
11	65.381	155.747
12	117.569	112.899
13	76.823	92.701
14	84.411	82.66
15	83.944	99.356
16	139.635	83.594
17	107.878	82.427
18	84.995	98.188
19	113.132	84.878
20	78.807	120.955
21	81.026	114.3
22	107.178	88.965
23	102.975	74.604
24	84.645	93.985
25	100.873	118.853
26	110.564	93.868
27	88.965	83.711
28	116.635	90.716
29	82.777	110.914
30	94.335	96.437
31	107.061	87.68
32	101.224	110.68
33	121.772	90.482
34	101.807	95.97
35	98.422	84.645
36	79.625	98.889
37	129.944
38	86.863
39	82.777
40	81.493
41	77.173
42	89.081
43	134.264
44	109.513
45	86.63
46	74.954

## Sheet: bam-Gal4 driven RNAi 
bam-Gal4 driven RNAi
Testis #	Control RNAi	Set1 RNAi
1	119.67	92.35
2	127.259	120.721
3	87.213	144.305
4	123.173	107.178
5	142.904	162.635
6	121.772	141.386
7	117.452	113.366
8	141.62	106.244
9	115.818	83.711
10	99.589	100.29
11	167.772	126.442
12	125.274	113.482
13	118.736	105.894
14	81.96	78.457
15	115.584	146.873
16	128.076	87.914
17	155.747	110.33
18	84.411	135.549
19	110.33	126.442
20	118.386	138.351
21	127.259	126.909
22	95.503	137.533
23	104.609	107.295
24	98.889	128.894
25	198.478	88.264
26	163.919	131.579
27	134.848	101.807
28	100.29	114.884
29	98.538	99.589
30	129.944	96.67
31	113.015	98.538
32		140.919
33		83.361
34		114.3
35		150.96
36		148.158
37		118.736
38		137.533
39		114.65
40		167.772
41		103.792
42		129.244
43		168.472
44		135.198
45		83.477
46		128.66
47		102.041
48		120.488
49		93.985
50		115

## Sheet: nos-Gal4, bam-Gal80 driven RNAi
nos-Gal4, bam-Gal80 driven RNAi
Testis #	Control RNAi	Set1 RNAi
1	59.591	109.663
2	103.665	92.581
3	95.45	94.798
4	76.412	107.576
5	85.54	95.58
6	84.366	133.395
7	98.449	86.713
8	71.326	91.668
9	142.001	129.874
10	133.004	129.744
11	140.045	103.925
12	89.191	94.146
13	88.539	99.643
14	86.713	101.314
15	83.975	117.63
16	103.404	98.051
17	103.404	82.671
18	89.321	97.406
19	126.614	95.971
20	83.975	129.222
21	94.276	81.758
22	119.703	131.83
23	100.144	193.768
24	87.626	85.018
25	83.714	56.722
26	101.969	100.405
27	89.712	113.053
28	73.152	76.673
29	100.665	108.228
30	85.8	120.094
31	114.618	76.021
32	80.861	99.361
33	104.02	84.105
34	99.086	120.746
35	138.72	449.213
36	126.384	906.626
37	120.415	244.622
38	111.024	107.707
39	73.152	181.771
40	103.795	143.696
41	82.28	99.753
42	78.237	83.453
43	79.933	135.611
44	98.709	104.186
45	115.922	79.15
46	73.804	127.918
47	93.754	89.191
48	106.664	108.489
49	80.845	123.876
50	101.578	107.968
51	89.843	107.185
52	127.527	101.709
