# Supplementary material for: The Drosophila histone methyltransferase SET1 coordinates multiple signaling pathways in regulating male germline stem cell maintenance and differentiation
Source: Development. 2024 Aug 9;151(15):dev202729. doi: 10.1242/dev.202729 (PMC11369688; doi:10.1242/dev.202729)
Supplement: Table S3. — nanos-Gal4 driven Control RNAi data nanos-Gal4 driven set1 RNAi data nos-Gal4, tub-Gal80ts driven Control RNAi data nos-Gal4, tub-Gal80ts driven set1 RNAi data tj-Gal4 driven RNAi data bam-Gal4 driven RNAi data nos-Gal4, bam-Gal80 driven RNAi data [file develop-151-202729-TableS3.xlsx]

## Sheet: nanos-Gal4 driven Control RNAi 
nanos-Gal4 driven Control RNAi
Testis #	L3	Day 0	Day 1	Day 3	Day 5	Day 7
1	181	99	138	130	125	119
2	114	101	142	128	113	131
3	156	85	126	113	128	128
4	104	106	130	117	95	126
5	112	112	120	119	120	134
6	190	92	118	136	127	90
7	111	99	133	113	137	120
8	165	103	158	122	129	139
9	109	124	138	118	102	154
10	134	95	119	117	135	155
11	172	111	135	103	108	120
12	144	101	133	116	125	115
13	196	102	123	128	121	117
14	115	116	140	126	138	128
15	106	107	161	125	110	131
16	122	100	135	98	136	110
17	208	124	127	105	134	114
18	150	96	138	124	135	125
19	156	115	118	124	149	138
20	78	88	137	132	119	113
21	107	110	126	124	133	109
22	169	106	126	119	153	105
23	145	87	128	121	97	107
24	146	117	137	116	123	106
25	84	116	108	126	109	96
26	167	136	109	133	106	133
27	195	123	122	117	112	118
28	146	133	126	118	94	117
29	131	101	131	111	101	109
30		137	125	121	114
31		78	120		101
32		94	136
33		113	111
34		113	109
35		140	95
36			105
37			109
38			105
39			156
40			100

## Sheet: nanos-Gal4 driven set1 RNAi 
nanos-Gal4 driven set1 RNAi
Testis #	L3	Day 0	Day 1	Day 3	Day 5	Day 7
1	98	57	116	212	304	137
2	93	63	76	147	196	303
3	98	85	129	214	145	390
4	113	85	118	211	202	243
5	97	86	117	231	386	238
6	81	124	115	156	156	179
7	77	82	132	244	202	270
8	81	87	108	158	162	201
9	97	77	101	158	231	210
10	63	69	135	172	190	159
11	82	78	136	165	183	278
12	63	89	144	190	144	149
13	75	116	92	193	176	173
14	91	75	158	176	314	294
15	120	73	109	186	168	221
16	82	83	51	144	203	179
17	95	84	130	184	192	220
18	104	93	120	188	193	243
19	73	113	107	163	217	268
20	99	84	121	163	209	284
21	114	120	125	199	213	246
22	94	89	159	121	220	320
23	144	112	93	173	201	292
24	139	138	126	125	204	325
25	125	102	168	169	159	285
26	108	92	109	221	160	304
27	79	94	126	150	89	234
28	137	112	102	117	191	193
29	161	109	177	87	333	284
30	119	92	140	134	247	197
31	90	93	137	171	309	281
32	145	89	102	211	139	157
33	61	90	107	161	172	195
34	147	87	157		222	96
35	120	96			275	193
36	126	64			167	224
37	137	72			222	198
38		86			223	207
39		72			297	172
40		89			204
41		90
42		81
43		83
44		71
45		81
46		103
47		71
48		100
49		65
50		84
51		91

## Sheet: tub-Gal80ts driven Control RNAi
tub-Gal80ts driven Control RNAi
Testis #	Day 0	Day 7	Day 14	Day 21	Day 28
1	89	138	130	116	75
2	93	147	101	110	85
3	85	144	113	88	64
4	98	179	124	75	60
5	79	159	122	138	78
6	83	117	107	102	87
7	84	111	121	113	75
8	89	136	148	121	66
9	89	146	100	86	65
10	90	149	74	86	105
11	103	140	105	76	79
12	83	156	108	101	79
13	101	130	73	135	61
14	84	167	96	86	92
15	83	112	122	78	93
16	71	109	104	111	81
17	115	121	96	96	89
18	108	134	98	79	120
19	110	114	105	113	70
20	109	102	107	95	95
21	118	105	86	84	91
22	98	115	70	110	78
23	116	92	104	116	70
24	103	138	88	103	78
25	80	118	100	111	86
26	101	122	107	106	71
27	105	117	86	82	104
28	85	96	104	108	96
29	76	114	87	105	75
30	105	134	105	84	97
31		103	133		84
32					89

## Sheet: tub-Gal80ts driven set1 RNAi 
tub-Gal80ts driven set1 RNAi
Testis #	Day 0	Day 7	Day 14	Day 21	Day 28
1	131	89	94	107	146
2	80	98	107	141	66
3	115	103	62	79	112
4	111	86	92	94	74
5	74	95	92	126	88
6	108	99	54	110	77
7	111	117	95	106	53
8	112	99	91	69	79
9	81	104	90	74	115
10	74	90	56	114	67
11	103	88	104	73	65
12	101	75	103	112	122
13	72	86	96	84	132
14	118	118	127	51	46
15	126	79	96	125	37
16	99	100	87	134	64
17	104	108	102	57	100
18	79	108	118	84	115
19	87	97	83	114	55
20	95	100	93	109	93
21	71	59	102	66	33
22	107	68	77	88	191
23	118		77	183	42
24	75		76	59	88
25	110		89	101	97
26	99		69	91	184
27	103		71	106
28	108		82	109
29	76		103
30	92		67
31	62		73
32	79		109
33	91		57
34	82
35	79

## Sheet: tj-Gal4 driven RNAi 
tj-Gal4 driven RNAi
Testis #	Control RNAi	Set1 RNAi
1	88	86
2	78	72
3	85	103
4	68	66
5	57	84
6	77	73
7	91	83
8	81	95
9	85	75
10	90	45
11	69	107
12	77	105
13	61	98
14	65	114
15	82	98
16	78	88
17	102	115
18	99	97
19	84	94
20	67	101
21	68	127
22	96	97
23	97	96
24	96	104
25	83	101
26	100	133
27	86	111
28	93	132
29	69	123
30	96	103
31	79
32	92
33	127

## Sheet: bam-Gal4 driven RNAi 
bam-Gal4 driven RNAi
Testis #	Control RNAi	Set1 RNAi
1	94	122
2	99	150
3	110	147
4	98	99
5	97	158
6	96	138
7	100	144
8	118	146
9	110	130
10	86	161
11	120	155
12	102	149
13	101	134
14	96	122
15	89	157
16	130	107
17	117	142
18	88	108
19	115	130
20	94	146
21	100	128
22	81	133
23	110	138
24	105	138
25	136	116
26	139	141
27	124	143
28	64	100
29	79	105
30	112	107
31	111	143
32		129
33		116
34		139
35		145
36		143
37		128
38		142
39		114
40		130
41		114
42		132
43		122
44		174
45		105
46		142
47		141
48		131
49		117
50		112

## Sheet: nos-Gal4, bam-Gal80 driven RNAi
nos-Gal4, bam-Gal80 driven RNAi
Testis #	Control RNAi	Set1 RNAi
1	106	70
2	71	75
3	69	74
4	106	76
5	72	76
6	76	97
7	99	80
8	77	54
9	75	94
10	83	81
11	88	71
12	87	70
13	94	70
14	89	79
15	95	85
16	76	87
17	76	83
18	83	73
19	83	79
20	71	76
21	93	84
22	88	112
23	85	84
24	81	66
25	94	55
26	80	76
27	82	90
28	71	72
29	66	96
30	71	84
31	64	69
32	97	78
33	67	81
34	59	78
35	81	153
36	82	201
37	81	121
38	76	89
39	76	94
40	63	82
41	74	114
42	72	63
43	90	78
44	96	82
45	90	77
46	70	96
47	81	64
48	80	69
49	122	75
50	100	84
51	86	87
52	109	92
